# Supplementary material for: Management of coexisting patent foramen ovale and pulmonary arteriovenous malformation: a case report of sequential closure
Source: Eur Heart J Case Rep. 2025 Jan 29;9(2):ytaf045. doi: 10.1093/ehjcr/ytaf045 (PMC11811738; doi:10.1093/ehjcr/ytaf045)
Supplement: ytaf045_Supplementary_Data [file ytaf045_supplementary_data.zip]

Archive with 5 entries (5 files):
- Video 2-1.mp4
- Video 3-1.mp4
- Video 4-1.mp4
- Video 5-1.mp4
- Video 1-1.mp4
